# Supplementary material for: High-Throughput, High-Quality: Benchmarking GNINA and AutoDock Vina for Precision Virtual Screening Workflow
Source: Molecules. 2025 Aug 13;30(16):3361. doi: 10.3390/molecules30163361 (PMC12388557; doi:10.3390/molecules30163361)
Supplement: Supplementary file 1 [file molecules-30-03361-s001.zip]

Archive with 1 entries (1 files):
- molecules-3791594-supplementary.pdf
